# Supplementary material for: Prediction of Potato Crop Yield Using Precision Agriculture Techniques
Source: PLoS One. 2016 Sep 9;11(9):e0162219. doi: 10.1371/journal.pone.0162219 (PMC5017787; doi:10.1371/journal.pone.0162219)
Supplement: S2 Table — (XLS) [file pone.0162219.s004.xls]

## Sheet: ET-Day
			NSE
										67												68										44
										L	S											L	S									L	S
										cndvi	savi	ac										ndvi	savi	ac								savi	savi
										P	P	O	(O-P)L	(O-P)S	(O-P)^2L	(O-P)^2S	O-OAV	(O-OAV)^2				P	P	O	(O-P)L	(O-P)S	(O-P)^2L	(O-P)^2S	O-OAV	(O-OAV)^2		P	P	O	(O-P)L	(O-P)S	(O-P)^2L	(O-P)^2S	O-OAV	(O-OAV)^2
										37.8438	34.1606	42.84	4.99617	8.67943	24.9617	75.3324	8.11	65.7721				38.0567	39.4225	43.89	5.83327	4.46745	34.027	19.9581	9.67467	93.5992		46.666	46.9372	42.24	-4.42601	-4.69719	19.5895	22.0636	-0.519869	0.270264
										43.2645	40.3338	38.4	-4.86452	-1.93378	23.6636	3.73951	3.67	13.4689				39.1673	40.0088	35.51	-3.65726	-4.49884	13.3756	20.2396	1.29467	1.67617		46.5725	47.0343	41.6	-4.97247	-5.4343	24.7255	29.5316	-1.15987	1.3453
										39.6348	37.9873	26.11	-13.5248	-11.8773	182.919	141.071	-8.62	74.3044				36.7193	37.4117	38.267	1.54774	0.855286	2.39551	0.731514	4.05167	16.416		42.7011	43.5447	34	-8.70112	-9.54469	75.7095	91.1011	-8.75987	76.7353
										18.8844	16.5247	11.67	-7.21439	-4.85471	52.0474	23.5682	-23.06	531.764				35.5834	35.4226	27.753	-7.83044	-7.66964	61.3158	58.8233	-6.46233	41.7617		43.7465	43.4449	41.973	-1.77352	-1.47192	3.14538	2.16655	-0.786871	0.619166
										33.3303	33.4435	37.52	4.18968	4.07647	17.5534	16.6176	2.79	7.7841				30.2675	27.9337	22.85	-7.4175	-5.08369	55.0192	25.8439	-11.3653	129.171		37.1113	29.3153	26.203	-10.9083	-3.11227	118.99	9.68622	-16.5569	274.13
										35.2199	35.1308	41.86	6.64008	6.72919	44.0906	45.282	7.13	50.8369				38.6692	37.9718	39.127	0.457817	1.15516	0.209596	1.33439	4.91167	24.1245		36.2018	31.5084	31.063	-5.13875	-0.4454	26.4068	0.198381	-11.6969	136.817
										21.0811	18.6877	3.05	-18.0311	-15.6377	325.119	244.538	-31.68	1003.62				36.787	37.3044	37.81	1.02297	0.505638	1.04646	0.25567	3.59467	12.9217		44.7976	45.9524	52.05	7.25239	6.09755	52.5971	37.1802	9.29013	86.3065
										33.4553	32.5861	15.29	-18.1653	-17.2961	329.978	299.154	-19.44	377.914				33.1766	32.3251	36.8	3.62337	4.47489	13.1288	20.0247	2.58467	6.68051		43.5199	44.5313	35.933	-7.58691	-8.59831	57.5613	73.931	-6.82687	46.6062
										36.3335	34.4222	38.5	2.16654	4.07778	4.69391	16.6282	3.77	14.2129				38.9341	38.9812	39.417	0.482872	0.435764	0.233165	0.18989	5.20167	27.0574		47.7164	49.5226	51.1	3.38356	1.57735	11.4485	2.48805	8.34013	69.5577
										37.6612	40.0417	45.12	7.45876	5.07827	55.6331	25.7889	10.39	107.952				38.7719	39.7848	44.433	5.66109	4.64823	32.048	21.6061	10.2177	104.401		42.7499	40.9512	50.683	7.93306	9.73182	62.9334	94.7083	7.92313	62.776
										41.0754	39.0459	34.7	-6.37543	-4.34594	40.6461	18.8872	-0.03	0.0009				38.2217	38.3447	44.093	5.87134	5.74834	34.4727	33.0434	9.87767	97.5683		39.1685	38.0666	46.35	7.18154	8.28337	51.5745	68.6143	3.59013	12.889
										44.5069	45.7124	53.16	8.65314	7.44761	74.8768	55.4669	18.43	339.665				35.5338	33.2235	38.2	2.66619	4.97654	7.10855	24.766	3.98467	15.8776		47.5314	49.6188	58	10.4686	8.38117	109.591	70.2439	15.2401	232.262
										44.9498	44.4682	52.67	7.72017	8.20177	59.601	67.269	17.94	321.844				33.3066	31.9455	20.56	-12.7466	-11.3855	162.477	129.63	-13.6553	186.468		37.7888	36.4388	43.877	6.08818	7.43823	37.066	55.3273	1.11713	1.24797
										44.0361	44.7438	51.09	7.05393	6.34619	49.7579	40.2741	16.36	267.65				33.6684	33.1055	6.11	-27.5584	-26.9955	759.467	728.759	-28.1053	789.91		37.6316	35.363	38.333	0.701409	2.97001	0.491975	8.82095	-4.42687	19.5972
										20.2984	17.1465	28.97	8.6716	11.8235	75.1967	139.796	-5.76	33.1776				37.7844	38.2424	38.41	0.625553	0.167644	0.391317	0.0281045	4.19467	17.5952		48.2217	48.7034	47.993	-0.228714	-0.710422	0.0523101	0.504699	5.23313	27.3856
												34.73	-10.6254	6.51465	1360.74	1213.41		3209.97						34.2153	-31.418	-28.1983	1176.72	1085.23		1565.23				42.7599	-0.727043	10.465	651.883	566.566		1048.54
															MBE	MBE											MBE	MBE									MBE	MBE
															-0.708359	0.43431		L	S								-2.09454	-1.87988	L	S							-0.0484695	0.697666	L	S
												90.7159			MBE%	MBE%		NSE	NSE								MBE%	MBE%	NSE	NSE							MBE%	MBE%	NSE	NSE
												9.52449			-0.0203962	0.0125053		0.57609	0.621986								-0.0612163	-0.0549427	0.248215	0.306661							-0.00113353	0.0163159	0.378298	0.459664
												0.274244
																NSE = 1 - ( sum( (obs - sim)^2 ) / sum( (obs - mean(obs))^2 )
																The Nash-Sutcliffe efficiency (NSE) is a normalized statistic that determines the relative magnitude of the residual variance ("noise") compared to the measured data variance ("information") (Nash and Sutcliffe, 1970).
																NSE indicates how well the plot of observed versus simulated data fits the 1:1 line.
																Nash-Sutcliffe efficiencies range from -Inf to 1. Essentially, the closer to 1, the more accurate the model is.
																-) NSE = 1, corresponds to a perfect match of modelled to the observed data.
																-) NSE = 0, indicates that the model predictions are as accurate as the mean of the observed data,
																-) -Inf < NSE < 0, indicates that the observed mean is better predictor than the model.
																References
																Nash, J. E. and J. V. Sutcliffe (1970), River flow forecasting through conceptual models part I -A discussion of principles, Journal of Hydrology, 10 (3), 282-290
										67						68							44
										L	S					L	S						L	S
										cndvi	savi	ac	L	S		ndvi	savi	ac	L	S			savi	savi		L	S
										P	P	O	P-O	P-O		P	P	O	P-O	P-O			P	P	O	P-O	P-O
										37.8438	34.1606	42.84	-4.99617	-8.67943		38.0567	39.4225	43.89	-5.83327	-4.46745			46.666	46.9372	42.24	4.42601	4.69719
										43.2645	40.3338	38.4	4.86452	1.93378		39.1673	40.0088	35.51	3.65726	4.49884			46.5725	47.0343	41.6	4.97247	5.4343
										39.6348	37.9873	26.11	13.5248	11.8773		36.7193	37.4117	38.267	-1.54774	-0.855286			42.7011	43.5447	34	8.70112	9.54469
										18.8844	16.5247	11.67	7.21439	4.85471		35.5834	35.4226	27.753	7.83044	7.66964			43.7465	43.4449	41.973	1.77352	1.47192
										33.3303	33.4435	37.52	-4.18968	-4.07647		30.2675	27.9337	22.85	7.4175	5.08369			37.1113	29.3153	26.203	10.9083	3.11227
										35.2199	35.1308	41.86	-6.64008	-6.72919		38.6692	37.9718	39.127	-0.457817	-1.15516			36.2018	31.5084	31.063	5.13875	0.4454
										21.0811	18.6877	3.05	18.0311	15.6377		36.787	37.3044	37.81	-1.02297	-0.505638			44.7976	45.9524	52.05	-7.25239	-6.09755
										33.4553	32.5861	15.29	18.1653	17.2961		33.1766	32.3251	36.8	-3.62337	-4.47489			43.5199	44.5313	35.933	7.58691	8.59831
										36.3335	34.4222	38.5	-2.16654	-4.07778		38.9341	38.9812	39.417	-0.482872	-0.435764			47.7164	49.5226	51.1	-3.38356	-1.57735
										37.6612	40.0417	45.12	-7.45876	-5.07827		38.7719	39.7848	44.433	-5.66109	-4.64823			42.7499	40.9512	50.683	-7.93306	-9.73182
										41.0754	39.0459	34.7	6.37543	4.34594		38.2217	38.3447	44.093	-5.87134	-5.74834			39.1685	38.0666	46.35	-7.18154	-8.28337
										44.5069	45.7124	53.16	-8.65314	-7.44761		35.5338	33.2235	38.2	-2.66619	-4.97654			47.5314	49.6188	58	-10.4686	-8.38117
										44.9498	44.4682	52.67	-7.72017	-8.20177		33.3066	31.9455	20.56	12.7466	11.3855			37.7888	36.4388	43.877	-6.08818	-7.43823
										44.0361	44.7438	51.09	-7.05393	-6.34619		33.6684	33.1055	6.11	27.5584	26.9955			37.6316	35.363	38.333	-0.701409	-2.97001
										20.2984	17.1465	28.97	-8.6716	-11.8235		37.7844	38.2424	38.41	-0.625553	-0.167644			48.2217	48.7034	47.993	0.228714	0.710422
												34.73	10.6254	-6.51465				34.2153	31.418	28.1983					42.7599	0.727043	-10.465
													L	S					L	S						L	S
													MBE	MBE					MBE	MBE						MBE	MBE
													0.708359	-0.43431					2.09454	1.87988						0.0484695	-0.697666
